# Supplementary material for: Microalgae, a Boring Bivalve and a Coral—A Newly Described Association Between Two Coral Reef Bioeroders Within Their Coral Host
Source: Integr Org Biol. 2020 Oct 30;2(1):obaa035. doi: 10.1093/iob/obaa035 (PMC7750977; doi:10.1093/iob/obaa035)
Supplement: obaa035_Supplementary_Data [file obaa035_supplementary_data.xlsx]

## Sheet: AFDW&Chlorophyll
Colony	Type	AFDW (mg cm-3)	Chlorophyll a (µg cm-3)	Chlorophyll b (µg cm-3)	Chlorophyll c (µg cm-3)	Chlorophyll d (µg cm-3)
1	With macroborer	8.52065	10.0182	3.686	1.11313	1.97338
2	With macroborer	9.84102	7.03899	5.11234	5.71729	4.99114
3	With macroborer	9.73198	15.5668	6.69706	3.93964	4.5097
4	With macroborer	10.9009	9.54444	9.82687	10.3036	9.12493
5	With macroborer	6.49379	7.01059	4.47335	2.20526	2.68369
6	With macroborer	3.70378	4.59675	2.79419	1.40529	1.53748
7	With macroborer	13.179	6.90602	6.54685	6.19403	5.63087
8	With macroborer	4.8145	9.49826	5.21681	2.97414	3.67789
9	With macroborer	11.0631	6.09883	5.92373	5.62952	5.01417
10	With macroborer	6.5459	13.345	17.849	19.2199	16.0357
11	With macroborer	16.3272	3.38612	1.37109	0.565903	1.00065
12	With macroborer	3.81365	11.8263	5.90492	3.38755	4.291
13	With macroborer	8.70924	27.5033	10.2794	2.5136	5.07162
14	With macroborer	10.8386	34.0229	18.3041	8.34405	10.4024
15	With macroborer	6.97984	46.4994	10.9247	0	3.67585
16	With macroborer	19.7534	26.2794	12.7745	0.542259	3.79027
17	With macroborer	17.9085	23.2338	10.499	0	1.51128
18	With macroborer	15.9718	8.77533	2.11333	0	0.51802
19	With macroborer	17.0031	62.7831	14.1083	0	2.25
20	With macroborer	21.981	8.18588	3.83365	1.72706	2.36012
1	Without macroborer	2.87463	3.63166	4.02349	4.06492	3.87628
2	Without macroborer	5.21232	8.74061	7.51821	8.32726	7.24441
3	Without macroborer	2.67643	5.37108	6.32	6.81656	5.85563
4	Without macroborer	8.64068	4.05452	3.71474	3.65372	3.27198
5	Without macroborer	6.22769	5.25545	6.71616	7.17637	6.08934
6	Without macroborer	7.79374	2.7256	3.09	3.19753	2.71338
7	Without macroborer	2.93761	1.83953	1.44749	1.31505	1.22924
8	Without macroborer	10.7434	3.66062	3.62271	3.3803	2.90317
9	Without macroborer	12.5616	6.57217	8.88099	9.46374	7.83645
10	Without macroborer	9.42109	4.60204	3.93176	4.33725	3.62487
11	Without macroborer	6.06162	8.47073	7.47255	7.95172	6.45377
12	Without macroborer	5.62008	5.75295	5.74188	5.81286	4.55919
13	Without macroborer	5.29876	4.17975	4.94803	5.47029	4.04651
14	Without macroborer	5.84643	11.0242	7.78973	7.89362	7.01245
15	Without macroborer	4.72454	3.5943	3.37002	3.55599	2.60517
16	Without macroborer	9.85305	5.40776	4.04788	2.99627	2.9274
17	Without macroborer	5.19272	2.82344	2.49488	2.17481	1.99481
18	Without macroborer	3.30058	2.73221	1.01499	0.338659	0.600944
19	Without macroborer	6.8192	5.71158	5.36926	5.17319	4.89643
20	Without macroborer	3.28687	1.77898	0.426872	0	0.152356

## Sheet: SurveyData
Colony	Height	Width	Depth	Volume (cm3)	Volume (m3)	Number of lithophagine boreholes	Density (Macro cm-3)	Density (Macro m-3)
1	9.9	8.1	5.4	433.026	0.000433026	0	0	0
2	14.8	25.8	17.5	6682.2	0.0066822	3	0.000448954	448.954
3	18	23.9	15.7	6754.14	0.00675414	1	0.000148057	148.057
4	19.7	25.9	17.2	8775.96	0.00877596	8	0.000911582	911.582
5	25.3	45.2	29.9	34192.4	0.0341924	23	0.000672663	672.663
6	26.3	27.7	43	31325.9	0.0313259	13	0.000414992	414.992
7	17.3	35.4	25.8	15800.4	0.0158004	5	0.000316447	316.447
8	15.2	37.5	36	20520	0.02052	4	0.000194932	194.932
9	19.1	50.2	32.4	31065.8	0.0310658	12	0.000386277	386.277
10	15.5	50	29.5	22862.5	0.0228625	8	0.000349918	349.918
11	15.4	29.4	19.9	9009.92	0.00900992	4	0.000443955	443.955
12	16.2	32	25.5	13219.2	0.0132192	11	0.000832123	832.123
13	9.8	10.4	8.3	845.936	0.000845936	3	0.00354637	3546.37
14	12.8	7.3	9.8	915.712	0.000915712	2	0.00218409	2184.09
15	13	8.3	11.9	1284.01	0.00128401	1	0.00077881	778.81
16	17.8	28.2	25.7	12900.4	0.0129004	5	0.000387586	387.586
17	19.8	36.7	26.4	19183.8	0.0191838	11	0.0005734	573.4
18	11.5	18.1	13.7	2851.65	0.00285165	3	0.00105202	1052.02
19	17.1	20.8	12.7	4517.14	0.00451714	12	0.00265655	2656.55
20	12.2	14.4	11	1932.48	0.00193248	1	0.00051747	517.47
21	14.8	12.6	14.1	2629.37	0.00262937	3	0.00114096	1140.96
22	26	60	49.1	76596	0.076596	65	0.000848608	848.608
23	16.3	20.5	18.4	6148.36	0.00614836	6	0.00097587	975.87
24	14.8	13.5	32.8	6553.44	0.00655344	7	0.00106814	1068.14
25	10.1	13.8	14.3	1993.13	0.00199313	2	0.00100344	1003.44
26	15.3	9.3	10.2	1451.36	0.00145136	4	0.00275604	2756.04
27	14.9	28.6	18.2	7755.75	0.00775575	11	0.0014183	1418.3
28	19.9	45.4	39.5	35686.7	0.0356867	54	0.00151317	1513.17
29	16.3	13.6	12.8	2837.5	0.0028375	8	0.00281938	2819.38
30	26.8	46.1	45.5	56214.3	0.0562143	36	0.000640406	640.406
31	17.4	17.2	11.5	3441.72	0.00344172	1	0.000290552	290.552
32	29.5	44.9	28	37087.4	0.0370874	43	0.00115942	1159.42
33	13.8	20.4	15.3	4307.26	0.00430726	6	0.001393	1393
34	15.2	21.1	16.6	5323.95	0.00532395	10	0.0018783	1878.3
35	25.4	23.2	25.7	15144.5	0.0151445	18	0.00118855	1188.55
36	15.4	16.9	12.6	3279.28	0.00327928	3	0.000914836	914.836
37	13.8	30.5	20.6	8670.54	0.00867054	6	0.000691998	691.998
38	18.7	28.5	19.3	10285.9	0.0102859	6	0.000583321	583.321
39	19.8	33.9	28.4	19062.6	0.0190626	5	0.000262293	262.293
40	9.8	17.7	9.6	1665.22	0.00166522	3	0.00180157	1801.57
41	11.9	25	9	2677.5	0.0026775	11	0.00410831	4108.31
42	18.5	32.4	19.8	11868.1	0.0118681	9	0.000758334	758.334
43	16.7	11.7	14.7	2872.23	0.00287223	1	0.000348161	348.161
44	12	13.5	13.5	2187	0.002187	3	0.00137174	1371.74
45	16.2	25.3	16.7	6844.66	0.00684466	3	0.000438298	438.298

## Sheet: BuoyantWeightData
Colony	Sample type	Sample	Air (g)	Seawater (g)	Seawater Density	Volume (cm3)
1	With macroborer	1	40.2587	26.263	1.02451	13.6609
2	With macroborer	2	18.5666	12.112	1.02451	6.30016
3	With macroborer	3	20.8337	13.591	1.02451	7.06947
4	With macroborer	4	19.4649	12.698	1.02451	6.60497
5	With macroborer	5	34.1271	22.263	1.02451	11.5803
6	With macroborer	6	25.4616	16.61	1.02451	8.63983
7	With macroborer	7	32.2002	21.006	1.02451	10.9265
8	With macroborer	8	25.831	16.851	1.02451	8.76519
9	With macroborer	9	20.8843	13.624	1.02451	7.08664
10	With macroborer	10	12.0655	7.871	1.02451	4.09417
11	With macroborer	11	8.73604	5.699	1.02451	2.96438
12	With macroborer	12	24.2644	15.829	1.02451	8.23359
13	With macroborer	13	15.9714	10.419	1.02451	5.41953
14	With macroborer	14	8.70078	5.676	1.02451	2.95242
15	With macroborer	15	21.3641	13.937	1.02451	7.24945
16	With macroborer	16	9.87632	6.435	1.02686	3.35131
17	With macroborer	17	6.7469	4.396	1.02686	2.28941
18	With macroborer	18	18.4143	11.998	1.02686	6.24849
19	With macroborer	19	13.1377	8.56	1.02686	4.458
20	With macroborer	20	9.67987	6.307	1.02686	3.28465
1	Without macroborer	1	26.8596	17.522	1.02451	9.11422
2	Without macroborer	2	13.1171	8.557	1.02451	4.451
3	Without macroborer	3	24.6645	16.09	1.02451	8.36935
4	Without macroborer	4	24.6246	16.064	1.02451	8.35583
5	Without macroborer	5	21.4837	14.015	1.02451	7.29002
6	Without macroborer	6	27.3762	17.859	1.02451	9.28951
7	Without macroborer	7	48.354	31.544	1.02451	16.4079
8	Without macroborer	8	22.1091	14.423	1.02451	7.50225
9	Without macroborer	9	11.4018	7.438	1.02451	3.86894
10	Without macroborer	10	12.0119	7.836	1.02451	4.07596
11	Without macroborer	11	9.2373	6.026	1.02451	3.13448
12	Without macroborer	12	11.1166	7.252	1.02451	3.77219
13	Without macroborer	13	10.456	6.821	1.02451	3.548
14	Without macroborer	14	10.7871	7.037	1.02451	3.66036
15	Without macroborer	15	13.3486	8.708	1.02451	4.52954
16	Without macroborer	16	4.90516	3.196	1.02686	1.66446
17	Without macroborer	17	7.60484	4.955	1.02686	2.58054
18	Without macroborer	18	9.64304	6.283	1.02686	3.27215
19	Without macroborer	19	6.56887	4.28	1.02686	2.229
20	Without macroborer	20	7.71074	5.024	1.02686	2.61647
						After water change + diff ref weight
				Ref in air	68.929	43.927
				Ref in DW	59.675	38.555
				Ref in SW	59.415	38.392
				Temp DW	27.5	27.1
				Temp SW	29.1	27.5
				DW Density	0.996511	0.996618
				Ref Density	7.42258	8.14937
					1.02451	1.02686
